# Supplementary material for: Polymorphisms in the Calcium-Sensing Receptor Gene Are Associated with Clinical Outcome of Neuroblastoma
Source: PLoS One. 2013 Mar 22;8(3):e59762. doi: 10.1371/journal.pone.0059762 (PMC3606108; doi:10.1371/journal.pone.0059762)
Supplement: Table S4 — Linkage disequilibrium between loci rs1801725, rs1042636 and rs1801726 in patients diagnosed with (A) neuroblastic tumors and (B) neuroblastomas. Linkage disequilibrium between polymorphisms pairs was measured through D′ and r2. These calculations were conducted in the entire cohort of neuroblastic tumors (A) and in patients diagnosed with neuroblastomas (B). (XLSX) [file pone.0059762.s004.xlsx]

## Sheet: Hoja1
Table S4.
Linkage disequilibrium analysis between loci rs1801725, rs1042636 and rs1801726 in
patients diganosed with (A) neuroblastic tumors and (B) neuroblastomas.
A.
	D'
		rs1801725	rs1042636	rs1801726
	rs1801725	-	0.9952	0.1955
	rs1042636	-	-	0.971
	rs1801726	-	-	-
	r2
		rs1801725	rs1042636	rs1801726
	rs1801725	-	0.015	0.005
	rs1042636	-	-	0.002
	rs1801726	-	-	-
	P
		rs1801725	rs1042636	rs1801726
	rs1801725	-	0.1563	0.4158
	rs1042636	-	-	0.6135
	rs1801726	-	-	-
B.
	D'
		rs1801725	rs1042636	rs1801726
	rs1801725	-	0.9955	0.4116
	rs1042636	-	-	0.9747
	rs1801726	-	-	-
	r2
		rs1801725	rs1042636	rs1801726
	rs1801725	-	0.020	0.017
	rs1042636	-	-	0.002
	rs1801726	-	-	-
	P
		rs1801725	rs1042636	rs1801726
	rs1801725	-	0.1454	0.1761
	rs1042636	-	-	0.6522
	rs1801726	-	-	-
